# Supplementary material for: The Effects of C4 Forage Silage with Different Water-Soluble Carbohydrate Contents on the Growth Performance, Apparent Digestibility, Rumen Fermentation, and Rumen Microbial Community of Buffaloes
Source: Animals (Basel). 2026 Apr 17;16(8):1233. doi: 10.3390/ani16081233 (PMC13114166; doi:10.3390/ani16081233)
Supplement: Supplementary file 1 [file animals-16-01233-s001.zip]

Archive with 1 entries (1 files):
- animals-4197933-supplementary.pdf
